# Supplementary material for: Convergent Evolution of Two Dopamine Receptor Genes: Repeated Evolution of Exon 6 Skipping in Drd2, and Repeated Deletion of Exon 6 in Drd3
Source: J Mol Evol. 2025 Jun 9;93(3):441–64. doi: 10.1007/s00239-025-10255-7 (PMC12198306; doi:10.1007/s00239-025-10255-7)
Supplement: Supplementary file 2 — Supplementary file2 (XLSX 45 KB) [file 239_2025_10255_MOESM2_ESM.xlsx]

## Sheet: S1
Supplementary Table S1. RNA-Seq experiment accession numbers and Actb counts.
Species abbreviation	Species binomen (common name in parenthesis)	RNA-Seq library accession numbers used for SRA BLAST searches	Number of libraries used	Tissue	Total Actb ej-RNA counts	Comments
Pma	Petromyzon marinus (lamprey)	SRX2612210	1	Whole brain	3432
Cmi	Callorhinchus milli (elephant shark)	SRX154851	1	Whole brain	1093
Loc	Lepisosteus oculatus (spotted gar)	SRX543528	1	Whole brain	3495
Cse	Cynoglossus semilaevis (tongue sole)	SRX1044498, SRX1044499	2	Whole brain	18880
Dre	Danio rerio (zebrafish)	SRX1735446, SRX1735447, SRX1735448, SRX1735449	4	Whole brain	1356
Cau	Carassius auratus (goldfish)	SRX4057773, SRX4057772, SRX4057771, SRX4057770, SRX4057769, SRX4057768, SRX5246714, SRX5246713, SRX5246712, SRX5246711, SRX5246710	11	Whole brain	18739
Ame	Astyanax mexicanus (Mexican tetra)	SRX230379	1	Whole brain	6692
Pre	Poecilia reticulata (guppy)	SRX1044707, SRX1044705, SRX1044704, SRX1150706, SRX1150705, SRX1150783, SRX1150782, SRX1150796, SRX1150795, SRX1150793, SRX1150791, SRX1150784, SRX1150785, SRX1150788, SRX1044693, SRX1150787, SRX1044706, SRX1044708, SRX1150790	19	Whole brain	28816
Ssa	Salmo salar (Atlantic salmon)	SRX2457493, SRX2457494, SRX608607, SRX2457511	4	Whole brain	13642
Nvi	Notophthalmus viridescens (eastern newt)	SRX1478705, SRX221724	2	Whole brain	10883
Xla	Xenopus laevis (African clawed frog)	SRX1286458, SRX1286472	2	Whole brain	6476
Xtr	Xenopus tropicalis (tropical clawed frog)	SRX217704, SRX217705, SRX191164, SRX485788, SRX2704309, SRX2704310, SRX2704311, SRX2704312,	8	Whole brain	11376
Lca	Lithobates catesbeiana (bullfrog)	SRX2034983, SRX2034984, SRX2034986, SRX2034987, SRX2034989	5	Whole brain	14858
Lpi	Lithobates pipiens (leopard frog)	SRX482652	1	Whole brain	9990
Cpi	Chrysemys picta (painted turtle)	SRX216265, SRX216266	2	Probably telencephalon (see notes at right)	1596	Eleven RNA-Seq libraries were available from this species, and were screened by us. The authors [Shaffer et al. (2013), Genome Biology 14:R28] did study brain (telencephalon) samples (among other tissues), but did not document the tissue of origin of the posted RNA-Seq libraries. We tested CAMK2B and Drd2 expression, because both are expressed in relatively high levels in brain (see Methods). We …
Psi	Pelodiscus sinensis (soft shell turtle)	DRX001576	1	Pooled Gastrula, Neurula and embryonic stages TK7,9,13,15,17,19 and 23.	76950	These Pelodiscus RNA-Seq libraries were from embryonic tissue of various developmental stages. We measured CAMK2B and DRD2 expression in these libraries, and found that the expression ratios to ACTB were 2-3 orders of magnitude lower than they were in the Chrysemys libraries (see above). This is consistent with the Pelodiscus libraries being derived from whole embryos.
		DRX001577	1	embryonic stage TK19	4898
Aca	Anolis carolinensis (green anole)	SRX191160	1	Whole brain	2326
Pvi	Pogona vitticeps (central bearded dragon)	ERX379369, ERX379376, ERX379382, ERX697258, ERX697259, ERX697260	6	Whole brain	7687
Fal	Ficedula albicollis (colored fly catcher)	SRX6380635, SRX6380632, SRX6380616, SRX6380613, SRX6380611, SRX6380606, SRX6380582, SRX6380577	8	Whole brain	22932
Apl	Anas platyrhyncus (mallard duck)	SRX849873, SRX856913, SRX856916, SRX856920, SRX856923	5	Whole brain	9906
Sca	Struthio camelus australis (ostrich)	SRX147559, SRX145874, SRX145873, SRX145593, SRX143226, SRX142690	6	Whole brain	10302
Tgu	Taeniopygia guttata (zebra finch)	SRX1616463, SRX1616454, SRX1616455, SRX1616437, SRX1616439, SRX1616443, SRX1616452, SRX1616449, SRX738987	9	Whole brain	11424
Gga	Gallus gallus (chicken)	SRX316831	1	Striatum	120
		SRX316899, ERX321407	2	Hypothalamus	13224
		SRX316894	1	Cerebrum	3286
		SRX316825	1	Arcopallium	117
Pma	Parus major (great tit)	SRX7523343	1	Whole brain	1628
Oan	Ornithorhynchus anatinus (platypus)	SRX081881, SRX081882	2	Whole brain	1169
Pci	Phascolarctos cinereus (koala bear)	SRX501343	1	Whole brain	2474
Clu	Canis lupus familiaris (dog)	SRX146606, SRX111063, SRX211677, SRX211678	4	Whole brain	1548
Mmu	Mus musculus (house mouse)	SRX870542	1	Striatum	796
Hsa	Homo sapiens (human)	SRX1708307, SRX1708308, SRX1708309, SRX1708310, SRX1708311, SRX1708312, SRX1708313, SRX1708319, SRX1708320, SRX1708321, SRX1708322, SRX1708323, SRX1708324, SRX1708314, SRX1708315, SRX1708316, SRX1708317, SRX1708318	18	Dorsal Striatum	2296

## Sheet: S2
Supplementary Table S2. Drd2 RefSeq gene IDs, mRNA accession numbers, gene symbols, informal gene abbreviations, and protein sequence accession numbers.
Species abbreviation	Species binomen (common name in parenthesis)	Ref-Seq gene ID (or mRNA accession number in italics)	Gene symbols in italics (informal gene abbreviations are in roman font)	Protein sequence accession number	Branch of D2 tree	Comments
Pmar	Petromyzon marinus (lamprey)	116948140	DRD2	XP_032820438.1	D2a
Cmi	Callorhinchus milli (elephant shark)	103188716	drd2	XP_007906982.1	D2a
Lch	Latimeria chalumnae (coelacanth)	102359370	DRD2	XP_014345591.1	D2a	annotated as "D2 dopamine receptor"
		102361922	DRD2L	XP_006010333.1	D2b	annotated as "D2 dopamine receptor A-like"
Loc	Lepisosteus oculatus (spotted gar)	102683484	drd2a	XP_006642348.1	D2a
		102690912	drd2l	XP_015224221.1	D2b
Dre	Danio rerio (zebrafish)	282557	drd2a	NP_898891.1	D2a
		378719	drd2b	NP_922918.1	D2a
		378718	drd2l	NP_922917.1	D2b
Cau	Carassius auratus (goldfish)	113058429	D2-1	XP_026082110.1	D2a
		113115093	D2-2	XP_026138158.1	D2a
		113049788	drd2b	XP_026068207.1	D2a
		113081886	D2-3	XP_026109573.1	D2a
		113059411	drd2l	XP_026083670.1	D2b
Ame	Astyanax mexicanus (Mexican tetra)	103036974	drd2a	XP_022530824.2	D2a
		103035621	drd2b	XP_007245303.3	D2a
		107197410	drd2l	XP_049321073.1	D2b	Transcripts from this gene were detectable by SRA BLAST against exon 5 or exon 6 query sequences. However, these same transcripts were not detectable with our Drd2L ej-RNAs (which are shorter query sequences that cross the exon 5/6 boundary). These results indicate relatively low levels of expression of this gene (which were too low for further analysis of RNA splicing).
Pre	Poecilia reticulata (guppy)	103474584	drd2a	XP_017163893.1	D2a
		103477881	drd2l	XP_008429439.1	D2b
Ssa	Salmo salar (Atlantic salmon)	106612463	drd2	XP_014069085.1	D2a
		106582624	D2-1	XP_014021327.1	D2b
Cse	Cynoglossus semilaevis (tongue sole)	103378413	drd2a	XP_008307842.1	D2a
Nvi	Notophthalmus viridescens (eastern newt)	HQ660498	Drd2	ADX33286.1	D2a
Xla	Xenopus laevis (African clawed frog)	378584	drd2.L	NP_001095212.1	D2a
		378597	drd2.S	XP_041427336.1	D2a
Xtr	Xenopus tropicalis (tropical clawed frog)	100493063	drd2	XP_031762362.1	D2a
Lca	Lithobates catesbeiana (bullfrog)	AB440160.1	DRD2	BAI70438.1	D2a
Lpi	Lithobates pipiens (leopard frog)	sequence assembly will be submitted to Genbank	D2-1	sequence assembly will be submitted to Genbank	D2a	mRNA coding sequence was assembled in this study (see Methods)
Cpi	Chrysemys picta (painted turtle)	101949559	DRD2	XP_005291405.1	D2a
Psi	Pelodiscus sinensis (soft shell turtle)	102446398	DRD2	XP_014428176.1	D2a
Aca	Anolis carolinensis (green anole)	100557445	drd2	XP_003226217.2	D2a
Pvi	Pogona vitticeps (central bearded dragon)	110078819	DRD2	XP_020648994.1	D2a
Fal	Ficedula albicollis (colored fly catcher)	101806581	DRD2	XP_005058693.1	D2a
Apl	Anas platyrhynchos (mallard duck)	101804061	DRD2	XP_012965140.3	D2a
Sca	Struthio camelus australis (ostrich)	104138556	DRD2	XP_009664495.1	D2a
Tgu	Taeniopygia guttata (zebra finch)	100191007	DRD2	XP_041576841.1	D2a
Gga	Gallus gallus (chicken)	428252	DRD2	NP_001106761.1	D2a
Pmaj	Parus major (great tit)	107214290	DRD2	XP_015505030.1	D2a
Oan	Ornithorhynchus anatinus (platypus)	100093143	DRD2	XP_028930390.1	D2a
Pci	Phascolarctos cinereus (koala bear)	110210666	DRD2	XP_020845404.1	D2a
Clu	Canis lupus familiaris (dog)	403701	DRD2	NP_001003110.1	D2a
Mmu	Mus musculus (house mouse)	13489	Drd2	NP_034207.2	D2a
Hsa	Homo sapiens (human)	1813	DRD2	NP_000786.1	D2a

## Sheet: S3
Supplementary Table S3. Drd3 RefSeq gene IDs, gene symbols, informal gene abbreviations, and protein sequence accession numbers.
Species abbreviation	Species binomen (common name in parenthesis)	Ref-Seq Gene ID	Gene symbols in italics (informal gene abbreviations are in roman font)	Protein sequence accession number
Pmar	Petromyzon marinus (lamprey)	Drd3 not present in genome
Cmi	Callorhinchus milli (elephant shark)	103183539	D3-1	NP_001279680.1
Lch	Latimeria chulumnae (coelacanth)	102359087	D3-1	XP_014350627.1
Loc	Lepisosteus oculatus (spotted gar)	102695188	drd3	XP_015196681.1
Dre	Danio rerio (zebrafish)	282554	drd3	NP_898890.1
Cau	Carassius auratus (goldfish)	113042725	D3-1	XP_026057526.1
		113065960	D3-2	XP_026093276.1
Ame	Astyanax mexicanus (Mexican tetra)	103024755	drd3	XP_022538599.2
Pre	Poecilia reticulata (guppy)	103456651	drd3	XP_008394555.1
Ssa	Salmo salar (Atlantic salmon)	106579486	D3-1	XP_045558612.1
		106590468	D3-2	XP_014037004.2
Cse	Cynoglossus semilaevis (tongue sole)	103377231	drd3	XP_024910397.1
Nvi	Notophthalmus viridescens (eastern newt)	Drd3 not present in genome
Xla	Xenopus laevis (African clawed frog)	Drd3 not present in genome
Xtr	Xenopus tropicalis (tropical clawed frog)	Drd3 not present in genome
Lca	Rana catesbeiana (bullfrog)	Drd3 not present in genome
Lpi	Rana pipiens (leopard frog)	Drd3 not present in genome
Rbi	Rhinatrema bivittatum (two-lined caecillian)	115076490	DRD3	XP_029433894.1
Cpi	Chrysemys picta bellii (hard shelled turtle)	101942822	DRD3	XP_005314556.1
Psi	Pelodiscus sinensis (soft shell turtle)	102451549	DRD3	XP_006112299.2
Aca	Anolis carolinensis (green lizard)	100556183	drd3	XP_003219191.2
Apl	Anas platyrhynchos (duck)	101799559	DRD3	XP_027305412.1
Sca	Struthio camelus australis (ostrich)	104144268	DRD3	XP_009673493.1
Tgu	Taeniopygia guttata (zebra finch)	100190794	DRD3	XP_002189176.3
Gga	Gallus gallus (chicken)	770757	DRD3	XP_004938262.1
Pmaj	Parus major (great tit)	107203499	DRD3	XP_015481224.1
Fal	Ficedula albicolis (colored fly-catcher)	101806210	DRD3	XP_005038643.1
Oan	Ornithorhynchus anatinus (platypus)	Drd3 not present in genome
Pci	Phascolarctos cinereus (koala)	110222242	DRD3	XP_020862824.1
Clu	Canis lupus familiaris (dog)	487984	DRD3	XP_022269709.1
Mmu	Mus musculus (mouse)	13490	Drd3	NP_031903.1
Hsa	Homo sapiens (human)	1814	DRD3	NP_001269492.1

## Sheet: S4
Supplementary Table S4. Fish Drd4 RefSeq gene IDs, gene symbols, informal gene abbreviations, and protein sequence accession numbers.
Species abbreviation	Species binomen (common name in parenthesis)	Ref-Seq Gene ID	Gene symbols in italics (informal gene abbreviations are in roman font)	Protein sequence accession number
Pmar	Petromyzon marinus (lamprey)	116945601	D4-1	XP_032815962.1
Cmi	Callorhinchus milli (elephant shark)	103189088	drd4	XP_042197451.1
Loc	Lepisosteus oculatus (spotted gar)	102686099	drd4	XP_006642527.1
		102691939	drd4-rs	XP_006633286.1
Dre	Danio rerio (zebrafish)	503566	drd4-rs	NP_001012638.2
		503564	drd4a	NP_001012634.2
Cau	Carassius auratus (goldfish)	113042899	D4-1	XP_026057689.1
		113043031	D4-2	XP_026057915.1
		113085976	D4-3	XP_026111096.1
		113062541	D4-4	XP_026088244.1
		113105314	drd4b	XP_026122146.1
		113048621	drd4-rs	XP_026066271.1
Ame	Astyanax mexicanus (Mexican tetra)	103032612	drd4a	XP_007235199.2
		103044336	drd4b	XP_049321679.1
		103025686	drd4-rs	XP_022527370.2
Pre	Poecilia reticulata (guppy)	103459826	drd4	XP_017158466.1
Ssa	Salmo salar (Atlantic salmon)	106609138	D4-1	XP_014063090.1
		106561126	D4-2	XP_013980244.1
		106562687	D4-3	XP_013983146.2
		106576100	D4-4	XP_045555641.1
		106584511	D4-5	XP_014025380.2
		106595330	D4-6	XP_045564906.1
Cse	Cynoglossus semilaevis (tongue sole)	103379532	D4-1	XP_024912275.1
		103378863	drd4b	XP_008308439.1

## Sheet: S5
Supplementary Table S5. Outlier genes and pseudogenes.
Species abbreviation	Species binomen (common names are in parenthesis)	Ref-Seq Gene ID	Gene symbols in italics (or Ref-Seq gene descriptions are in roman font)	Protein sequence accession number	Number of predicted transmembrane segments	Comments
Lch	Latimeria chalumnae (coelacanth)	102349281	DRD4	XP_014343921.1	6	Does not have seven transmembrane segments
Ame	Astyanax mexicanus (Mexican tetra)	111192759	D(4) dopamine receptor-like	XP_049342032.1	7	Outlier by bootstrap analysis (Supplementary Figure S2)
Cse	Cynoglossus semilaevis (tongue sole)	103380303	Dopamine D2-like receptor	XP_008310418.1	7	Outlier by bootstrap analysis (Supplementary Figure S2)
Pre	Poecilia reticulata (guppy)	103463031	D(4) dopamine receptor-like	XP_008404363.1	5	Does not have seven transmembrane segments
Pvi	Pogona vitticeps (bearded dragon)	110084757	DRD3	XP_020660041.1	3	The coding sequence infered from genome sequence data (Ref-Seq) contained only 4 exons and 3 transmembrane segments. Even within this truncated coding sequence, TM5 and TM6 were separated by an in-frame stop codon that interrupted the third cytoplasmic loop. In Ref-Seq, this stop codon was translated as "X" (the ambiquity code for a stop codon), but nevertheless the remainder of the protein codin…
Cin	Ciona intestinalis (vase tunicate)	100185227	Dopamine D2-like receptor	XP 018667208.2	7	Outlier by bootstrap analysis (Supplementary Figure S2)

## Sheet: S6
Supplementary Table S6. Drd2 RefSeq gene IDs and ej-RNA sequences used for the data analysis in Figures 5-7.
Species abbreviation	Species binomen (common names are in parenthesis)	Drd2 Ref-Seq Gene ID (or mRNA accession numbers in italics)	Gene symbols (shown in italics), or informal gene abbreviations (shown in roman font)	Drd2L ej-RNA sequence (splice from exon 5 to exon 6)	Comments on Drd2L ej-RNAs	Drd2S ej-RNA sequence (splice from exon 5 to exon 7)	Additional Drd2S ej-RNA sequences (splice from exon 5 to variant splice site in exon 7)	Comments on Drd2S ej-RNAs
Pmar	Petromyzon marinus (lamprey)	116948140	DRD2	CGCCGCCAGGGCCAGGTAAAATGCACTCAT		CGCCGCCAGGGCCAGGAAGAACTTGCTCAA
Cmi	Callorhinchus milli (elephant shark)	103188716	drd2	CAGGCACCGTTAAAGGACAAATGCACCCAC		CAGGCACCGTTAAAGGAAGCTGTCAACCAT
Dre	Danio rerio (zebrafish)	282557	drd2a	AGCTCGACTATAAAGAAATGCACCCATCCC		AGCTCGACTATAAAGATCTTCATAAAAGAG
		378718	drd2l	CAGAGGTCACGCAAGAATAAGTGCACTCAT	The ej-RNAs in this row were derived from RNA-Seq reads (rather than genomic sequences).	CAGAGGTCACGCAAGACGCTGGTGAAGGAG		The ej-RNAs in this row were derived from RNA-Seq reads (rather than genomic sequences).
		378719	drd2b	CAGCCCCCTCTCAAGGAAAAGTGCACTCAT		CAGCCCCCTCTCAAGCAACTAATAAAAGAG
Cau	Carassius auratus (goldfish)	113058429	D2-1	AGCTCAACTTTAAAGAAATGCACCCACCCT		AGCTCAACTTTAAAGATCTTCATAAAGGAG
		113115093	D2-2	AGCTCGACATTAAAGAAATGCACCCACCCT		AGCTCGACATTAAAGATCTTCATAAAGGAG
		113049788	drd2b	AAGCCCCCTCTCAAGGAAAAGTGCACACAT		AAGCCCCCTCTCAAGCAATTAATAAAGGAA
		113081886	D2-3	CAGCCCCCTCTCAAGGAAAAGTGCACTCAT		CAGCCCCCTCTCAAGCAGCTGATAAAGGAG
		113059411	drd2l	CCGAGATCCCGCAAGAATAAATGCACTCAT		CCGAGATCCCGCAAGACGCTGGTGAAGGAG
Ame	Astyanax mexicanus (Mexican tetra)	103036974	drd2a	GGCACAACTTTAAAGAAATGCACTCACCCT		GGCACAACTTTAAAGATTTTTATAAAGGAG
		103035621	drd2b	CAGCCTCCACTCAAGGAAAAGTGCACGCAC		CAGCCTCCACTCAAGTTGCTGATAAAGGAG	CAGCCTCCACTCAAGCAGTTGCTGATAAAG	The additional (hypothetical) Drd2S ej-RNA was based on our observation of a Drd2L variant isoform, which used an exon 7 splice site that added one additional codon at the 5' end of exon 7.
		107197410	drd2l	CTGCAGCGGCACAAGAGTCAGTGCACTCAT	The ej-RNAs in this row were designed based on the genome annotation. However, the number of RNA-Seq reads were not sufficient to test the splicing of this gene.	CTGCAGCGGCACAAGACGCTGGTGAAGGAG		The ej-RNAs in this row were designed based on the genome annotation. However, the number of RNA-Seq reads were not sufficient to test the splicing of this gene.
Pre	Poecilia reticulata (guppy)	103477881	drd2l	AGTCGACAGCGGAAGAATAAGTGCACACAA		AGTCGACAGCGGAAGACCCTCGTGAAGGAG
		103474584	drd2	GCAACTTCATTGAGGGATAAGTGCACTCAT		GCAACTTCATTGAGGATTTTCATCAAAGAA
Ssa	Salmo salar (Atlantic salmon)	106612463	drd2	GGCGTCACGTTAAAGGAGAAGTGCAGTCAC		GGCGTCACGTTAAAGATCTTCATCAAAGAG
		106582624	D2-1	CACAGGCACAGGAAGAATAAGTGTACCCTC		CACAGGCACAGGAAGACGTTAGTGAAGGAG
Cse	Cynoglossus semilaevis (tongue sole)	103378413	drd2	GCCACTTCACTGAAGGATAAGTGCACTCAT		GCCACTTCACTGAAGATCTTTATCAAAGAT
Loc	Lepisosteus oculatus (spotted gar)	102683484	drd2	CACACGACGCTGAAGGACAAGTGCACACAT		CACACGACGCTGAAGATTCTCATCCAGGAG
		102690912	drd2l	CAGCCACCCAGAAAGAACAAATGCACCCAT		CAGCCACCCAGAAAGACTTTGGTGAAGGAG
Nvi	Notophthalmus viridescens (eastern newt)	HQ660498	Drd2	GATGCGCCACTAAAGGACAAATGCACTCAC		GATGCGCCACTAAAGATCCTTGTTCAGGAG	GATGCGCCACTAAAGATCCTTGTTCAGGAG	The additional (hypothetical) Drd2S ej-RNA was based on our observation of a Drd2L variant in which the splice site at the 5' end of exon 7 skipped the first 4 codons.
Xla	Xenopus laevis (African clawed frog)	378584	drd2.L	GTAGATGCCCATAAGGACAAGTGCACTCAC		GTAGATGCCCATAAGGAAGCTGGCAAACAC	GTAGATGCCCATAAGATTCTTGTCCAGGAA	The additional (hypothetical) Drd2S ej-RNA was based on the presence of an annotated Drd2L variant in which the splice site at the 5' end of exon 7 added an additional 4 codons (with respect to the other isoform).
		378597	drd2.S	GTAGATGCCCACAAGGACAAGTGCACTCAT		GTAGATGCCCACAAGGAAGCTGGCAACCAC
Xtr	Xenopus tropicalis (tropical clawed frog)	100493063	drd2	GTAAATGCCCACAAGGACAAGTGCACTCAT		GTAAATGCCCACAAGATCCTTGTCCAGGAG	GTAAATGCCCACAAGATCCTTGTCCAGGAG	The additional (hypothetical) Drd2S ej-RNA was based on our observation of a Drd2L variant in which the splice site at the 5' end of exon 7 added an additional 4 codons (with respect to the annotated isoform).
Lca	Lithobates catesbeiana (bullfrog)	AB440160.1	DRD2	GCAGATGGCAACAAGGACAAATGCACTCAT		GCAGATGGCAACAAGGAGACTGGAAACCAA
Lpi	Lithobates pipiens (leopard frog)	sequence assembly will be submitted to Genbank	D2-1	GCAGATGGCAACAAGGACAAATGCACTCAT		GCAGATGGCAACAAGGAGACTGGAAACCAA
Cpi	Chrysemys picta (painted turtle)	101949559	DRD2	CAGGCACCTCTGAAGGACAAATGCACTCAT		CAGGCACCTCTGAAGGAGGCAGTGAATCAC	CAGGCACCTCTGAAGATCCTTGTCCAGGAG	The additional (hypothetical) Drd2S ej-RNA was based on our observation of a Drd2L variant in which the splice site at the 5' end of exon 7 added an additional 4 codons (with respect to the annotated isoform).
Psi	Pelodiscus sinensis (soft shell turtle)	102446398	DRD2	CAGGCCCCGCTGAAGGACAAATGCACTCAT		CAGGCCCCGCTGAAGAGGCAGTGAATCACA
Aca	Anolis carolinensis (green anole)	100557445	drd2	CAGGCCCCGCTGAAGGACAAATGCACGCAT		CAGGCCCCGCTGAAGGACACAGTGAACCAG
Pvi	Pogona vitticeps (central bearded dragon)	110078819	DRD2	CAGGCCCCACTGAAGGACAAATGCACTCAT		CAGGCCCCACTGAAGGAGGTGGCGAATCAC
Fal	Ficedula albicollis (colored fly catcher)	101806581	DRD2	CAGGCGCCCCTCAAGGACAAATGCACTCAT		CAGGCGCCCCTCAAGGAGGCAGAGAGTCAC	CAGGCGCCCCTCAAGGCACCCCTGAGCAGC	The additional Drd2S ej-RNA detected a variant Drd2S isoform, which we found skipped the first 50 codons of exon 7.
Apl	Anas platyrhyncus (mallard duck)	101804061	DRD2	CAGGCACCGCTGAAGGACAAATGCACTCAT		CAGGCACCGCTGAAGGAGGCAGAGAGTCAC	CAGGCACCGCTGAAGGCACACTTGGGCAGC	The additional Drd2S ej-RNA detected a variant Drd2S isoform, which we found skipped the first 50 codons of exon 7.
Sca	Struthio camelus australis (ostrich)	104138556	DRD2	CAGGCCCCGCTGAAGGACAAATGCACTCAT		CAGGCCCCGCTGAAGGAGGCAGAGAGTCAC
Tgu	Taeniopygia guttata (zebra finch)	100191007	DRD2	CAGGCGCCCCTGAAGGACAAATGCACTCAT		CAGGCGCCCCTGAAGGAGGCAGAGAGTCAC	CAGGCGCCCCTGAAGGCACCCCTGAGCAGC	The additional Drd2S ej-RNA measured a variant Drd2S isoform, which was annotated to skip the first 50 codons of exon 7.
Gga	Gallus gallus (chicken)	428252	DRD2	CAGGCGCCTCTGAAGGACAAATGCACTCAT		CAGGCGCCTCTGAAGGAGGCGGAAAGTCAC
Pmaj	Parus major (great tit)	107214290	DRD2	CAGGCACCCCTGAAGGACAAATGCACTCAT		CAGGCACCCCTGAAGGAGGCAGAAAGTCAC	CAGGCACCCCTGAAGGCACCCCTGAGCAGC	The additional Drd2S ej-RNA measured a variant Drd2S isoform, which was annotated to skip the first 50 codons of exon 7.
Oan	Ornithorhynchus anatinus (platypus)	100093143	DRD2	CAGGTCCCACTCAAGGACAAGTGTGCCCAC		CAGGTCCCACTCAAGGAGGCGGCAGCGGAC
				GAGTCCGACACACAGGACAAGTGTGCCCAC	This ej-RNA was based on an annotated DRD2L variant isoform, in which the splice site at the 3' end of exon 5 skipped the last 4 codons.	CAGGTCCCACTCAAGGCCCCGCTCACCCAC		This hypothetical Drd2S ej-RNA was based on an annotated Drd2L variant isoform, in which the splice site at the 3' end of exon 5 skipped the last 4 codons.
Pci	Phascolarctos cinereus (koala bear)	110210666	DRD2	CAGGCCCCACTCAAGGACAAGTGTGCTCAC		CAGGCCCCACTCAAGGAGGCTGCACGTCGT	CAGGCCCCACTCAAGATTCTCGTGCAGGAG	The additional (hypothetical) Drd2S ej-RNA was based on the presence of an annotated Drd2L variant in which the splice site at the 5' end of exon 7 added an additional 4 codons (with respect to the other isoform).
Clu	Canis lupus familiaris (dog)	403701	DRD2	AAGGCCCCACTCAAGGGCAACTGCACTCAC		AAGGCCCCACTCAAGGAGGCTGCCCGCCGA
Mmu	Mus musculus (house mouse)	13489	Drd2	AAGACACCACTCAAGGGCAACTGTACCCAC		AAGACACCACTCAAGGATGCTGCCCGCCGA
Hsa	Homo sapiens (human)	1813	DRD2	AGGGCTCCACTAAAGGGCAACTGTACTCAC		AGGGCTCCACTAAAGGAGGCTGCCCGGCGA

## Sheet: S7
Supplementary Table S7. Actb RefSeq gene IDs and ej-RNA sequences used for the data analysis in Figures 5-7.
Species abbreviation	Species binomen (common names are in parenthesis)	Actb Ref-Seq Gene ID in roman font (or mRNA accession number in italics)	Gene symbol in italics (or RefSeq gene descriptions are in roman font)	Actb ej-RNA sequence	Exon junction that was detected by the ej-RNA	Comments
Pmar	Petromyzon marinus (lamprey)	AJG41731.1	ACTB	GAAAAGATGACACAGATCATGTTCGAGACC	E3_E4
Cmi	Callorhinchus milli (elephant shark)	103186865	actb	GAAAAGATGACACAGATCATGTTTGAGACC	E3_E4
Dre	Danio rerio (zebrafish)	57934	actb1	GAGAAGATGACACAGATCATGTTCGAGACC	E3_E4	Two actb genes were found in this species. However, we also found that actb2 (Ref-Seq Gene ID 57935) was not expressed in brain. Therefore, we used actb1 (Gene ID 57934) for normalization, because it was expressed in brain
Cau	Carassius auratus (goldfish)	113044540	actin, cytoplasmic 1	GAGAAGATGACACAGATCATGTTTGAGACC	E3_E4
Ame	Astyanax mexicanus (Mexican tetra)	103030443	actb	GAAAAGATGACACAGATCATGTTCGAGACC	E3_E4	Two actb genes were found in this species. Their Ref-Seq Gene IDs were 103039558 and 103030443. However, the ej-RNA sequences for these genes at the exon3-4 junction were identical to each other, and so our ej-RNA may have detected both transcripts.
Pre	Poecilia reticulata (guppy)	103468476	actb	GAGAAGATGACCCAGATCATGTTTGAGACC	E3_E4	Two actb genes were found in this species. However, we found that Ref-Seq Gene ID 103470792 ("actin, cytoplasmic 1-like") had very low brain expression, while Gene ID 103468476 (actb) had brain expression levels comparable to actb in other species. Therefore, 103468476 was used for normalization.
Ssa	Salmo salar (Atlantic salmon)	100136352	beta actin	GAGAAGATGACCCAGATCATGTTTGAGACC	E3_E4
Cse	Cynoglossus semilaevis (tongue sole)	103393304	actb	GAAAAGATGACCCAGATCATGTTTGAGACC	E3_E4
Loc	Lepisosteus oculatus (spotted gar)	102696204	actb	GAAAAGATGACACAGATCATGTTTGAGACC	E3_E4
Nvi	Notophthalmus viridescens (eastern newt)	GQ844315.1	beta actin	GAAAAGATGACACAGATCATGTTTGAGACC	E3_E4
Xla	Xenopus laevis (African clawed frog)	398459	actb.L	GAGAAGATGACACAGATAATGTTCGAGACC	E3_E4
Xtr	Xenopus tropicalis (tropical clawed frog)	407952	actb	GAGAAAATGACGCAGATCATGTTTGAGACC	E3_E4
Lca	Lithobates catesbeiana (bullfrog)	MG825429.1	cytoplasmic beta actin	GAAAAGATGACACAGATCATGTTTGAGACC	E3_E4
Lpi	Lithobates pipiens (leopard frog)	sequence assembly will be submitted to Genbank	sequence assembly will be submitted to Genbank	GAAAAGATGACACAGATCATGTTTGAGACC	E3_E4	mRNA coding sequence was assembled in this study (see Methods)
Cpi	Chrysemys picta (painted turtle)	101941176	ACTB	ACAATGAAAATTAAGATTATTGCCCCCCCT	E5_E6	Exon 5-6 junction was used for this ej-RNA, because of Ref-Seq annotation uncertainty at the exon 3-4 junction.
Psi	Pelodiscus sinensis (soft shell turtle)	102451064	ACTB	ACAATGAAAATTAAGATCATTGCTCCCCCT	E5_E6	Exon 5-6 junction was used for ej-RNA, because of Ref-Seq annotation uncertainty at the exon 3-4 junction.
Aca	Anolis carolinensis (green anole)	100337533	actb	CCGTCCATCGTCGGCCGCCCCAGGCACCAG	E2 only	A 30-mer sequence from exon 2 was used for this ej-RNA, because of annotation uncertainty at the exon 3-4 and exon 5-6 junctions.
Pvi	Pogona vitticeps (central bearded dragon)	110083726	ACTB	GAAAAGATGACACAGATCATGTTTGAAACT	E3_E4
Fal	Ficedula albicollis (colored fly catcher)	101813373	ACTB	GAGAAGATGACACAGATCATGTTTGAGACC	E3_E4
Apl	Anas platyrhyncus (mallard duck)	101800437	ACTB	CAGCCATCTTTCTTGGGTATGGAGTCCTGT	E4_E5	The exon 4-5 junction was used for this ej-RNA. No brain expression found for an ej-RNA based on the exon 3-4 junction (possibly due to genomic sequence error(s) in sequencing, sequence assembly, or annotation).
Sca	Struthio camelus australis (ostrich)	104153917	ACTB	GAGAAGATGACACAGATCATGTTCGAGACC	E3_E4
Tgu	Taeniopygia guttata (zebra finch)	100229883	actin, cytoplasmic type 5	CAGCCATCTTTCCTGGGTATGGAGTCCTGT	E5 only	This zebra finch gene had only two introns, but in other respects the coding sequence was well conserved with respect to human beta-actin. We used an ej-RNA that was based on a 30-mer sequence from the region that is homologous to exon 5 in human beta-actin.
Gga	Gallus gallus (chicken)	396526	ACTB	GAGAAGATGACACAGATCATGTTTGAGACC	E3_E4
Pmaj	Parus major (great tit)	107211173	ACTB	GAGAAGATGACACAGATCATGTTTGAGACC	E3_E4
Oan	Ornithorhynchus anatinus (platypus)	100078865	ACTB	GAAAAGATGACACAGATCATGTTCGAGACC	E3_E4
Pci	Phascolarctos cinereus (koala bear)	110223114	ACTB	GAAAAGATGACTCAGATTATGTTTGAGACC	E3_E4
Clu	Canis lupus familiaris (dog)	403580	ACTB	GAGAAGATGACCCAGATCATGTTCGAGACT	E3_E4
Mmu	Mus musculus (house mouse)	11461	Actb	GAAAAGATGACCCAGATCATGTTTGAGACC	E3_E4
Hsa	Homo sapiens (human)	60	ACTB	ACAATGAAGATCAAGATCATTGCTCCTCCT	E5_E6

## Sheet: S8
Supplementary Table S8. Drd2 and Actb isoform counts in RNA-Seq libraries.
Species abbreviation	Species binomen (common names are in parenthesis)	Ref-Seq gene ID in roman font (or mRNA accession numbers are in italics)	Gene symbol in italics (informal gene abbreviations are in roman font)	Branch of D2 tree	Drd2L counts	Drd2S counts	Actb counts	log10(Drd2L/Actb)	log10(Drd2S/Actb)
Apl	Anas platyrhynchos (mallard duck)	101804061	DRD2	D2a	73	11	9906	-2.13	-2.95
Aca	Anolis carolinensis (green anole)	100557445	drd2	D2a	17	6	2326	-2.14	-2.59
Ame	Astyanax mexicanus (Mexican tetra)	103036974	drd2a	D2a	19	0	6692	-2.55	Drd2S = 0
		103035621	drd2b	D2a	17	0	6692	-2.6	Drd2S = 0
Cmi	Callorhinchus milli (elephant shark)	103188716	drd2	D2a	5	0	1093	-2.34	Drd2S = 0
Clu	Canis lupus familiaris (dog)	403701	DRD2	D2a	12	1	1548	-2.11	-3.19
Cau	Carassius auratus (goldfish)	113058429	D2-1	D2a	182	0	18739	-2.01	Drd2S = 0
		113115093	D2-2	D2a	126	0	18739	-2.17	Drd2S = 0
		113049788	drd2b	D2a	152	0	18739	-2.09	Drd2S = 0
		113081886	D2-3	D2a	78	0	18739	-2.38	Drd2S = 0
		113059411	drd2l	D2b	16	0	18739	-3.07	Drd2S = 0
Cpi	Chrysemys picta (painted turtle)	101949559	DRD2	D2a	67	0	1596	-1.38	Drd2S = 0
Cse	Cynoglossus semilaevis (tongue sole)	103378413	drd2	D2a	45	0	18880	-2.62	Drd2S = 0
Dre	Danio rerio (zebrafish)	282557	drd2a	D2a	10	0	1356	-2.13	Drd2S = 0
		378719	drd2b	D2a	8	0	1356	-2.23	Drd2S = 0
		378718	drd2l	D2b	1	0	1356	-3.13	Drd2S = 0
Fal	Ficedula albicollis (colored fly catcher)	101806581	DRD2	D2a	34	8	22932	-2.83	-3.46
Gga	Gallus gallus (chicken)	428252	DRD2	D2a	87	22	16747	-2.28	-2.88
Has	Homo sapiens (human)	1813	DRD2	D2a	99	10	2296	-1.37	-2.36
Loc	Lepisosteus oculatus (spotted gar)	102683484	drd2	D2a	31	0	3495	-2.05	Drd2S = 0
		102690912	drd2l	D2b	7	0	3495	-2.7	Drd2S = 0
Lca	Lithobates catesbeiana (bullfrog)	AB440160.1	DRD2	D2a	145	27	14858	-2.01	-2.74
Lpi	Lithobates pipiens (leopard frog)	OQ625424	D2-1	D2a	63	2	9990	-2.20022	-3.69854
Mmu	Mus musculus (house mouse)	13489	Drd2	D2a	131	38	796	-0.78	-1.32
Nvi	Notophthalmus viridescens (eastern newt)	HQ660498	Drd2	D2a	31	0	10883	-1.37	Drd2S = 0
Oan	Ornithorhynchus anatinus (platypus)	100093143	DRD2	D2a	63	0	1169	-1.27	Drd2S = 0
Pmaj	Parus major (great tit)	107214290	DRD2	D2a	18	11	1628	-1.96	-2.17
Psi	Pelodiscus sinensis (soft shell turtle)	102446398	DRD2	D2a	27	0	81848	-3.48	Drd2S = 0
Pmar	Petromyzon marinus (lamprey)	116948140	DRD2	D2a	36	0	3432	-1.98	Drd2S = 0
Pci	Phascolarctos cinereus (koala bear)	110210666	DRD2	D2a	20	0	2474	-2.09	Drd2S = 0
Pre	Poecilia reticulata (guppy)	103474584	drd2	D2a	152	0	28816	-2.28	Drd2S = 0
		103477881	drd2l	D2b	38	0	28816	-2.88	Drd2S = 0
Pvi	Pogona vitticeps (central bearded dragon)	110078819	DRD2	D2a	13	12	7687	-2.77	-2.81
Ssa	Salmo salar (atlantic salmon)	106612463	drd2	D2a	6	0	13642	-3.36	Drd2S = 0
		106582624	D2-1	D2b	9	0	13642	-3.18	Drd2S = 0
Sca	Struthio camelus australis (ostrich)	104138556	DRD2	D2a	26	0	10302	-2.6	Drd2S = 0
Tgu	Taeniopygia guttata (zebra finch)	100191007	DRD2	D2a	51	61	11424	-2.35	-2.27
Xla	Xenopus laevis (African clawed frog)	378584	drd2.L	D2a	15	0	6476	-2.64	Drd2S = 0
		378597	drd2.S	D2a	14	0	6476	-2.67	Drd2S = 0
Xtr	Xenopus tropicalis (tropical clawed frog)	100493063	drd2	D2a	45	0	11376	-2.4	Drd2S = 0
